# Supplementary material for: Drug-resistant genes, virulence characteristics, and molecular typing of clindamycin-resistant Streptococcus agalactiae in late pregnancy
Source: Front Cell Infect Microbiol. 2026 Jan 20;15:1721174. doi: 10.3389/fcimb.2025.1721174 (PMC12864485; doi:10.3389/fcimb.2025.1721174)
Supplement: Supplementary file 1 [file Table1.xls]

## Sheet: Sheet1
accession	message	sample_name	sample_title	bioproject_accession	organism	strain	isolate	host	isolation_source	collection_date	geo_loc_name	sample_type	altitude	biomaterial_provider	collected_by	culture_collection	depth	env_broad_scale	genotype	host_tissue_sampled	identified_by	lab_host	lat_lon	mating_type	passage_history	samp_size	serotype	serovar	specimen_voucher	temp	description
SAMN52071358	Successfully loaded	f2			Streptococcus agalactiae	f2		Homo sapiens		2024-05-03	China:Jinan	bacterial isolate
SAMN52071359	Successfully loaded	f3			Streptococcus agalactiae	f3		Homo sapiens		2024-05-03	China:Jinan	bacterial isolate
SAMN52071360	Successfully loaded	f4			Streptococcus agalactiae	f4		Homo sapiens		2024-05-03	China:Jinan	bacterial isolate
SAMN52071361	Successfully loaded	f5			Streptococcus agalactiae	f5		Homo sapiens		2024-05-03	China:Jinan	bacterial isolate
SAMN52071362	Successfully loaded	f6			Streptococcus agalactiae	f6		Homo sapiens		2024-05-03	China:Jinan	bacterial isolate
SAMN52071363	Successfully loaded	f7			Streptococcus agalactiae	f7		Homo sapiens		2024-05-03	China:Jinan	bacterial isolate
SAMN52071364	Successfully loaded	f8			Streptococcus agalactiae	f8		Homo sapiens		2024-05-03	China:Jinan	bacterial isolate
SAMN52071365	Successfully loaded	f9			Streptococcus agalactiae	f9		Homo sapiens		2024-05-03	China:Jinan	bacterial isolate
SAMN52071366	Successfully loaded	f10			Streptococcus agalactiae	f10		Homo sapiens		2024-05-03	China:Jinan	bacterial isolate
SAMN52071367	Successfully loaded	f12			Streptococcus agalactiae	f12		Homo sapiens		2024-05-03	China:Jinan	bacterial isolate
SAMN52071368	Successfully loaded	f13			Streptococcus agalactiae	f13		Homo sapiens		2024-05-03	China:Jinan	bacterial isolate
SAMN52071369	Successfully loaded	f14			Streptococcus agalactiae	f14		Homo sapiens		2024-05-03	China:Jinan	bacterial isolate
SAMN52071370	Successfully loaded	f15			Streptococcus agalactiae	f15		Homo sapiens		2024-05-03	China:Jinan	bacterial isolate
SAMN52071371	Successfully loaded	f17			Streptococcus agalactiae	f17		Homo sapiens		2024-05-08	China:Jinan	bacterial isolate
SAMN52071372	Successfully loaded	f18			Streptococcus agalactiae	f18		Homo sapiens		2024-05-08	China:Jinan	bacterial isolate
SAMN52071373	Successfully loaded	f19			Streptococcus agalactiae	f19		Homo sapiens		2024-05-12	China:Jinan	bacterial isolate
SAMN52071374	Successfully loaded	f21			Streptococcus agalactiae	f21		Homo sapiens		2024-05-14	China:Jinan	bacterial isolate
SAMN52071375	Successfully loaded	f22			Streptococcus agalactiae	f22		Homo sapiens		2024-05-15	China:Jinan	bacterial isolate
SAMN52071376	Successfully loaded	f24			Streptococcus agalactiae	f24		Homo sapiens		2024-05-26	China:Jinan	bacterial isolate
SAMN52071377	Successfully loaded	f25			Streptococcus agalactiae	f25		Homo sapiens		2024-05-28	China:Jinan	bacterial isolate
SAMN52071378	Successfully loaded	f27			Streptococcus agalactiae	f27		Homo sapiens		2024-05-28	China:Jinan	bacterial isolate
SAMN52071379	Successfully loaded	f28			Streptococcus agalactiae	f28		Homo sapiens		2024-05-30	China:Jinan	bacterial isolate
SAMN52071380	Successfully loaded	f29			Streptococcus agalactiae	f29		Homo sapiens		2024-06-04	China:Jinan	bacterial isolate
SAMN52071381	Successfully loaded	f30			Streptococcus agalactiae	f30		Homo sapiens		2024-06-04	China:Jinan	bacterial isolate
SAMN52071382	Successfully loaded	f32			Streptococcus agalactiae	f32		Homo sapiens		2024-06-04	China:Jinan	bacterial isolate
SAMN52071383	Successfully loaded	f33			Streptococcus agalactiae	f33		Homo sapiens		2024-06-04	China:Jinan	bacterial isolate
SAMN52071384	Successfully loaded	f35			Streptococcus agalactiae	f35		Homo sapiens		2024-06-11	China:Jinan	bacterial isolate
SAMN52071385	Successfully loaded	f36			Streptococcus agalactiae	f36		Homo sapiens		2024-06-15	China:Jinan	bacterial isolate
SAMN52071386	Successfully loaded	f40			Streptococcus agalactiae	f40		Homo sapiens		2024-06-18	China:Jinan	bacterial isolate
SAMN52071387	Successfully loaded	f41			Streptococcus agalactiae	f41		Homo sapiens		2024-06-18	China:Jinan	bacterial isolate
SAMN52071388	Successfully loaded	f42			Streptococcus agalactiae	f42		Homo sapiens		2024-06-20	China:Jinan	bacterial isolate
SAMN52071389	Successfully loaded	f45			Streptococcus agalactiae	f45		Homo sapiens		2024-06-23	China:Jinan	bacterial isolate
SAMN52071390	Successfully loaded	f46			Streptococcus agalactiae	f46		Homo sapiens		2024-06-26	China:Jinan	bacterial isolate
SAMN52071391	Successfully loaded	f49			Streptococcus agalactiae	f49		Homo sapiens		2024-08-04	China:Jinan	bacterial isolate
SAMN52071392	Successfully loaded	f50			Streptococcus agalactiae	f50		Homo sapiens		2024-08-04	China:Jinan	bacterial isolate
SAMN52071393	Successfully loaded	f51			Streptococcus agalactiae	f51		Homo sapiens		2024-08-05	China:Jinan	bacterial isolate
SAMN52071394	Successfully loaded	f54			Streptococcus agalactiae	f54		Homo sapiens		2024-08-15	China:Jinan	bacterial isolate
SAMN52071395	Successfully loaded	f56			Streptococcus agalactiae	f56		Homo sapiens		2024-08-21	China:Jinan	bacterial isolate
SAMN52071396	Successfully loaded	f57			Streptococcus agalactiae	f57		Homo sapiens		2024-08-23	China:Jinan	bacterial isolate
SAMN52071397	Successfully loaded	f58			Streptococcus agalactiae	f58		Homo sapiens		2024-08-28	China:Jinan	bacterial isolate
SAMN52071398	Successfully loaded	f60			Streptococcus agalactiae	f60		Homo sapiens		2024-08-30	China:Jinan	bacterial isolate
SAMN52071399	Successfully loaded	f61			Streptococcus agalactiae	f61		Homo sapiens		2024-09-02	China:Jinan	bacterial isolate
SAMN52071400	Successfully loaded	f64			Streptococcus agalactiae	f64		Homo sapiens		2024-09-03	China:Jinan	bacterial isolate
SAMN52071401	Successfully loaded	f67			Streptococcus agalactiae	f67		Homo sapiens		2024-09-04	China:Jinan	bacterial isolate
SAMN52071402	Successfully loaded	f68			Streptococcus agalactiae	f68		Homo sapiens		2024-09-07	China:Jinan	bacterial isolate
SAMN52071403	Successfully loaded	f70			Streptococcus agalactiae	f70		Homo sapiens		2024-09-12	China:Jinan	bacterial isolate
SAMN52071404	Successfully loaded	f72			Streptococcus agalactiae	f72		Homo sapiens		2024-09-13	China:Jinan	bacterial isolate
SAMN52071405	Successfully loaded	f73			Streptococcus agalactiae	f73		Homo sapiens		2024-09-13	China:Jinan	bacterial isolate
SAMN52071406	Successfully loaded	f75			Streptococcus agalactiae	f75		Homo sapiens		2024-09-14	China:Jinan	bacterial isolate
SAMN52071407	Successfully loaded	f76			Streptococcus agalactiae	f76		Homo sapiens		2024-09-17	China:Jinan	bacterial isolate
SAMN52071408	Successfully loaded	f78			Streptococcus agalactiae	f78		Homo sapiens		2024-09-19	China:Jinan	bacterial isolate
SAMN52071409	Successfully loaded	f79			Streptococcus agalactiae	f79		Homo sapiens		2024-09-21	China:Jinan	bacterial isolate
SAMN52071410	Successfully loaded	f80			Streptococcus agalactiae	f80		Homo sapiens		2024-09-25	China:Jinan	bacterial isolate
SAMN52071411	Successfully loaded	f81			Streptococcus agalactiae	f81		Homo sapiens		2024-09-25	China:Jinan	bacterial isolate
SAMN52071412	Successfully loaded	f82			Streptococcus agalactiae	f82		Homo sapiens		2024-09-25	China:Jinan	bacterial isolate
SAMN52071413	Successfully loaded	f84			Streptococcus agalactiae	f84		Homo sapiens		2024-09-26	China:Jinan	bacterial isolate
SAMN52071414	Successfully loaded	f86			Streptococcus agalactiae	f86		Homo sapiens		2024-09-29	China:Jinan	bacterial isolate
SAMN52071415	Successfully loaded	f87			Streptococcus agalactiae	f87		Homo sapiens		2024-04-03	China:Jinan	bacterial isolate
SAMN52071416	Successfully loaded	C1			Streptococcus agalactiae	C1		Homo sapiens		2024-04-04	China:Jinan	bacterial isolate
SAMN52071417	Successfully loaded	C2			Streptococcus agalactiae	C2		Homo sapiens		2024-05-05	China:Jinan	bacterial isolate
SAMN52071418	Successfully loaded	C3			Streptococcus agalactiae	C3		Homo sapiens		2024-05-10	China:Jinan	bacterial isolate
SAMN52071419	Successfully loaded	C4			Streptococcus agalactiae	C4		Homo sapiens		2024-05-27	China:Jinan	bacterial isolate
SAMN52071420	Successfully loaded	C5			Streptococcus agalactiae	C5		Homo sapiens		2024-06-08	China:Jinan	bacterial isolate
SAMN52071421	Successfully loaded	C6			Streptococcus agalactiae	C6		Homo sapiens		2024-06-12	China:Jinan	bacterial isolate
SAMN52071422	Successfully loaded	C7			Streptococcus agalactiae	C7		Homo sapiens		2024-06-20	China:Jinan	bacterial isolate
SAMN52071423	Successfully loaded	C8			Streptococcus agalactiae	C8		Homo sapiens		2024-06-25	China:Jinan	bacterial isolate
SAMN52071424	Successfully loaded	C9			Streptococcus agalactiae	C9		Homo sapiens		2024-07-12	China:Jinan	bacterial isolate
SAMN52071425	Successfully loaded	C10			Streptococcus agalactiae	C10		Homo sapiens		2024-07-18	China:Jinan	bacterial isolate
SAMN52071426	Successfully loaded	C11			Streptococcus agalactiae	C11		Homo sapiens		2024-07-24	China:Jinan	bacterial isolate
SAMN52071427	Successfully loaded	C12			Streptococcus agalactiae	C12		Homo sapiens		2024-07-28	China:Jinan	bacterial isolate
SAMN52071428	Successfully loaded	C13			Streptococcus agalactiae	C13		Homo sapiens		2024-07-30	China:Jinan	bacterial isolate
SAMN52071429	Successfully loaded	C14			Streptococcus agalactiae	C14		Homo sapiens		2024-08-17	China:Jinan	bacterial isolate
SAMN52071430	Successfully loaded	C15			Streptococcus agalactiae	C15		Homo sapiens		2024-08-18	China:Jinan	bacterial isolate
SAMN52071431	Successfully loaded	C16			Streptococcus agalactiae	C16		Homo sapiens		2024-08-23	China:Jinan	bacterial isolate
SAMN52071432	Successfully loaded	C17			Streptococcus agalactiae	C17		Homo sapiens		2024-08-25	China:Jinan	bacterial isolate
SAMN52071433	Successfully loaded	C18			Streptococcus agalactiae	C18		Homo sapiens		2024-08-29	China:Jinan	bacterial isolate
SAMN52071434	Successfully loaded	C19			Streptococcus agalactiae	C19		Homo sapiens		2024-09-02	China:Jinan	bacterial isolate
SAMN52071435	Successfully loaded	C20			Streptococcus agalactiae	C20		Homo sapiens		2024-09-13	China:Jinan	bacterial isolate
SAMN52071436	Successfully loaded	C21			Streptococcus agalactiae	C21		Homo sapiens		2024-09-21	China:Jinan	bacterial isolate
SAMN52071437	Successfully loaded	C22			Streptococcus agalactiae	C22		Homo sapiens		2024-09-24	China:Jinan	bacterial isolate
SAMN52071438	Successfully loaded	C23			Streptococcus agalactiae	C23		Homo sapiens		2024-09-26	China:Jinan	bacterial isolate
SAMN52071439	Successfully loaded	C24			Streptococcus agalactiae	C24		Homo sapiens		2024-09-27	China:Jinan	bacterial isolate
SAMN52071440	Successfully loaded	C25			Streptococcus agalactiae	C25		Homo sapiens		2024-10-08	China:Jinan	bacterial isolate
SAMN52071441	Successfully loaded	C26			Streptococcus agalactiae	C26		Homo sapiens		2024-10-09	China:Jinan	bacterial isolate
SAMN52071442	Successfully loaded	C27			Streptococcus agalactiae	C27		Homo sapiens		2024-10-13	China:Jinan	bacterial isolate
SAMN52071443	Successfully loaded	b1			Streptococcus agalactiae	b1		Homo sapiens		2024-05-06	China:Qingdao	bacterial isolate
SAMN52071444	Successfully loaded	b4			Streptococcus agalactiae	b4		Homo sapiens		2024-05-09	China:Qingdao	bacterial isolate
SAMN52071445	Successfully loaded	b3			Streptococcus agalactiae	b3		Homo sapiens		2024-05-09	China:Qingdao	bacterial isolate
SAMN52071446	Successfully loaded	b2			Streptococcus agalactiae	b2		Homo sapiens		2024-05-10	China:Qingdao	bacterial isolate
SAMN52071447	Successfully loaded	b5			Streptococcus agalactiae	b5		Homo sapiens		2024-05-12	China:Qingdao	bacterial isolate
SAMN52071448	Successfully loaded	b6			Streptococcus agalactiae	b6		Homo sapiens		2024-05-14	China:Qingdao	bacterial isolate
SAMN52071449	Successfully loaded	b7			Streptococcus agalactiae	b7		Homo sapiens		2024-05-17	China:Qingdao	bacterial isolate
SAMN52071450	Successfully loaded	b8			Streptococcus agalactiae	b8		Homo sapiens		2024-05-28	China:Qingdao	bacterial isolate
SAMN52071451	Successfully loaded	b9			Streptococcus agalactiae	b9		Homo sapiens		2024-05-29	China:Qingdao	bacterial isolate
SAMN52071452	Successfully loaded	b10			Streptococcus agalactiae	b10		Homo sapiens		2024-06-01	China:Qingdao	bacterial isolate
SAMN52071453	Successfully loaded	b11			Streptococcus agalactiae	b11		Homo sapiens		2024-06-04	China:Qingdao	bacterial isolate
SAMN52071454	Successfully loaded	b12			Streptococcus agalactiae	b12		Homo sapiens		2024-06-04	China:Qingdao	bacterial isolate
SAMN52071455	Successfully loaded	b13			Streptococcus agalactiae	b13		Homo sapiens		2024-06-06	China:Qingdao	bacterial isolate
SAMN52071456	Successfully loaded	b16			Streptococcus agalactiae	b16		Homo sapiens		2024-06-08	China:Qingdao	bacterial isolate
SAMN52071457	Successfully loaded	b14			Streptococcus agalactiae	b14		Homo sapiens		2024-06-10	China:Qingdao	bacterial isolate
SAMN52071458	Successfully loaded	b19			Streptococcus agalactiae	b19		Homo sapiens		2024-06-20	China:Qingdao	bacterial isolate
SAMN52071459	Successfully loaded	b20			Streptococcus agalactiae	b20		Homo sapiens		2024-06-25	China:Qingdao	bacterial isolate
SAMN52071460	Successfully loaded	b21			Streptococcus agalactiae	b21		Homo sapiens		2024-06-28	China:Qingdao	bacterial isolate
SAMN52071461	Successfully loaded	b22			Streptococcus agalactiae	b22		Homo sapiens		2024-07-06	China:Qingdao	bacterial isolate
SAMN52071462	Successfully loaded	b25			Streptococcus agalactiae	b25		Homo sapiens		2024-07-09	China:Qingdao	bacterial isolate
SAMN52071463	Successfully loaded	b24			Streptococcus agalactiae	b24		Homo sapiens		2024-07-10	China:Qingdao	bacterial isolate
SAMN52071464	Successfully loaded	b26			Streptococcus agalactiae	b26		Homo sapiens		2024-07-13	China:Qingdao	bacterial isolate
SAMN52071465	Successfully loaded	b29			Streptococcus agalactiae	b29		Homo sapiens		2024-07-17	China:Qingdao	bacterial isolate
SAMN52071466	Successfully loaded	b28			Streptococcus agalactiae	b28		Homo sapiens		2024-07-17	China:Qingdao	bacterial isolate
SAMN52071467	Successfully loaded	b30			Streptococcus agalactiae	b30		Homo sapiens		2024-07-18	China:Qingdao	bacterial isolate
SAMN52071468	Successfully loaded	b31			Streptococcus agalactiae	b31		Homo sapiens		2024-07-18	China:Qingdao	bacterial isolate
SAMN52071469	Successfully loaded	b32			Streptococcus agalactiae	b32		Homo sapiens		2024-07-23	China:Qingdao	bacterial isolate
SAMN52071470	Successfully loaded	b33			Streptococcus agalactiae	b33		Homo sapiens		2024-07-24	China:Qingdao	bacterial isolate
SAMN52071471	Successfully loaded	b34			Streptococcus agalactiae	b34		Homo sapiens		2024-07-24	China:Qingdao	bacterial isolate
SAMN52071472	Successfully loaded	b36			Streptococcus agalactiae	b36		Homo sapiens		2024-07-25	China:Qingdao	bacterial isolate
SAMN52071473	Successfully loaded	b35			Streptococcus agalactiae	b35		Homo sapiens		2024-07-26	China:Qingdao	bacterial isolate
SAMN52071474	Successfully loaded	b23			Streptococcus agalactiae	b23		Homo sapiens		2024-07-26	China:Qingdao	bacterial isolate
SAMN52071475	Successfully loaded	b37			Streptococcus agalactiae	b37		Homo sapiens		2024-08-06	China:Qingdao	bacterial isolate
SAMN52071476	Successfully loaded	b38			Streptococcus agalactiae	b38		Homo sapiens		2024-08-07	China:Qingdao	bacterial isolate
SAMN52071477	Successfully loaded	b40			Streptococcus agalactiae	b40		Homo sapiens		2024-08-12	China:Qingdao	bacterial isolate
SAMN52071478	Successfully loaded	b45			Streptococcus agalactiae	b45		Homo sapiens		2024-08-13	China:Qingdao	bacterial isolate
SAMN52071479	Successfully loaded	b46			Streptococcus agalactiae	b46		Homo sapiens		2024-08-14	China:Qingdao	bacterial isolate
SAMN52071480	Successfully loaded	b42			Streptococcus agalactiae	b42		Homo sapiens		2024-08-16	China:Qingdao	bacterial isolate
SAMN52071481	Successfully loaded	b41			Streptococcus agalactiae	b41		Homo sapiens		2024-08-17	China:Qingdao	bacterial isolate
SAMN52071482	Successfully loaded	b43			Streptococcus agalactiae	b43		Homo sapiens		2024-08-17	China:Qingdao	bacterial isolate
SAMN52071483	Successfully loaded	b48			Streptococcus agalactiae	b48		Homo sapiens		2024-08-26	China:Qingdao	bacterial isolate
SAMN52071484	Successfully loaded	b47			Streptococcus agalactiae	b47		Homo sapiens		2024-08-26	China:Qingdao	bacterial isolate
SAMN52071485	Successfully loaded	b55			Streptococcus agalactiae	b55		Homo sapiens		2024-09-01	China:Qingdao	bacterial isolate
SAMN52071486	Successfully loaded	b49			Streptococcus agalactiae	b49		Homo sapiens		2024-09-02	China:Qingdao	bacterial isolate
SAMN52071487	Successfully loaded	b53			Streptococcus agalactiae	b53		Homo sapiens		2024-09-09	China:Qingdao	bacterial isolate
SAMN52071488	Successfully loaded	b52			Streptococcus agalactiae	b52		Homo sapiens		2024-09-10	China:Qingdao	bacterial isolate
SAMN52071489	Successfully loaded	W5			Streptococcus agalactiae	W5		Homo sapiens		2024-03-04	China:Qingdao	bacterial isolate
SAMN52071490	Successfully loaded	W6			Streptococcus agalactiae	W6		Homo sapiens		2024-03-08	China:Qingdao	bacterial isolate
SAMN52071491	Successfully loaded	W7			Streptococcus agalactiae	W7		Homo sapiens		2024-03-18	China:Qingdao	bacterial isolate
SAMN52071492	Successfully loaded	W9			Streptococcus agalactiae	W9		Homo sapiens		2024-03-26	China:Qingdao	bacterial isolate
SAMN52071493	Successfully loaded	W10			Streptococcus agalactiae	W10		Homo sapiens		2024-03-27	China:Qingdao	bacterial isolate
SAMN52071494	Successfully loaded	W12			Streptococcus agalactiae	W12		Homo sapiens		2024-03-29	China:Qingdao	bacterial isolate
SAMN52071495	Successfully loaded	W14			Streptococcus agalactiae	W14		Homo sapiens		2024-04-09	China:Qingdao	bacterial isolate
SAMN52071496	Successfully loaded	W15			Streptococcus agalactiae	W15		Homo sapiens		2024-04-15	China:Qingdao	bacterial isolate
SAMN52071497	Successfully loaded	W18			Streptococcus agalactiae	W18		Homo sapiens		2024-05-03	China:Qingdao	bacterial isolate
SAMN52071498	Successfully loaded	W19			Streptococcus agalactiae	W19		Homo sapiens		2024-05-07	China:Qingdao	bacterial isolate
SAMN52071499	Successfully loaded	W21			Streptococcus agalactiae	W21		Homo sapiens		2024-05-22	China:Qingdao	bacterial isolate
SAMN52071500	Successfully loaded	W23			Streptococcus agalactiae	W23		Homo sapiens		2024-06-03	China:Qingdao	bacterial isolate
SAMN52071501	Successfully loaded	W24			Streptococcus agalactiae	W24		Homo sapiens		2024-06-04	China:Qingdao	bacterial isolate
SAMN52071502	Successfully loaded	W25			Streptococcus agalactiae	W25		Homo sapiens		2024-06-04	China:Qingdao	bacterial isolate
SAMN52071503	Successfully loaded	W27			Streptococcus agalactiae	W27		Homo sapiens		2024-06-06	China:Qingdao	bacterial isolate
SAMN52071504	Successfully loaded	W29			Streptococcus agalactiae	W29		Homo sapiens		2024-06-11	China:Qingdao	bacterial isolate
SAMN52071505	Successfully loaded	W30			Streptococcus agalactiae	W30		Homo sapiens		2024-06-13	China:Qingdao	bacterial isolate
SAMN52071506	Successfully loaded	W33			Streptococcus agalactiae	W33		Homo sapiens		2024-06-27	China:Qingdao	bacterial isolate
SAMN52071507	Successfully loaded	W35			Streptococcus agalactiae	W35		Homo sapiens		2024-07-19	China:Qingdao	bacterial isolate
SAMN52071508	Successfully loaded	W36			Streptococcus agalactiae	W36		Homo sapiens		2024-07-23	China:Qingdao	bacterial isolate
SAMN52071509	Successfully loaded	W38			Streptococcus agalactiae	W38		Homo sapiens		2024-09-02	China:Qingdao	bacterial isolate
SAMN52071510	Successfully loaded	W39			Streptococcus agalactiae	W39		Homo sapiens		2024-09-07	China:Qingdao	bacterial isolate
SAMN52071511	Successfully loaded	W40			Streptococcus agalactiae	W40		Homo sapiens		2024-09-17	China:Qingdao	bacterial isolate
SAMN52071512	Successfully loaded	W41			Streptococcus agalactiae	W41		Homo sapiens		2024-09-24	China:Qingdao	bacterial isolate
SAMN52071513	Successfully loaded	W43			Streptococcus agalactiae	W43		Homo sapiens		2024-10-22	China:Qingdao	bacterial isolate
SAMN52071514	Successfully loaded	W42			Streptococcus agalactiae	W42		Homo sapiens		2024-10-22	China:Qingdao	bacterial isolate
SAMN52071515	Successfully loaded	W44			Streptococcus agalactiae	W44		Homo sapiens		2024-11-11	China:Qingdao	bacterial isolate
SAMN52071516	Successfully loaded	W45			Streptococcus agalactiae	W45		Homo sapiens		2024-11-21	China:Qingdao	bacterial isolate
SAMN52071517	Successfully loaded	W46			Streptococcus agalactiae	W46		Homo sapiens		2024-11-21	China:Qingdao	bacterial isolate
SAMN52071518	Successfully loaded	W47			Streptococcus agalactiae	W47		Homo sapiens		2024-11-21	China:Qingdao	bacterial isolate
SAMN52071519	Successfully loaded	a1			Streptococcus agalactiae	a1		Homo sapiens		2024-07-10	China:Qingdao	bacterial isolate
SAMN52071520	Successfully loaded	a10			Streptococcus agalactiae	a10		Homo sapiens		2024-07-10	China:Qingdao	bacterial isolate
SAMN52071521	Successfully loaded	a13			Streptococcus agalactiae	a13		Homo sapiens		2024-07-10	China:Qingdao	bacterial isolate
SAMN52071522	Successfully loaded	a3			Streptococcus agalactiae	a3		Homo sapiens		2024-07-10	China:Qingdao	bacterial isolate
SAMN52071523	Successfully loaded	a17			Streptococcus agalactiae	a17		Homo sapiens		2024-11-28	China:Qingdao	bacterial isolate
SAMN52071524	Successfully loaded	a19			Streptococcus agalactiae	a19		Homo sapiens		2024-11-28	China:Qingdao	bacterial isolate
SAMN52071525	Successfully loaded	a2			Streptococcus agalactiae	a2		Homo sapiens		2024-11-28	China:Qingdao	bacterial isolate
SAMN52071526	Successfully loaded	a20			Streptococcus agalactiae	a20		Homo sapiens		2024-11-28	China:Qingdao	bacterial isolate
SAMN52071527	Successfully loaded	a23			Streptococcus agalactiae	a23		Homo sapiens		2024-11-28	China:Qingdao	bacterial isolate
SAMN52071528	Successfully loaded	a26			Streptococcus agalactiae	a26		Homo sapiens		2024-11-28	China:Qingdao	bacterial isolate
SAMN52071529	Successfully loaded	a27			Streptococcus agalactiae	a27		Homo sapiens		2024-11-28	China:Qingdao	bacterial isolate
SAMN52071530	Successfully loaded	a29			Streptococcus agalactiae	a29		Homo sapiens		2024-11-28	China:Qingdao	bacterial isolate
SAMN52071531	Successfully loaded	a4			Streptococcus agalactiae	a4		Homo sapiens		2024-11-28	China:Qingdao	bacterial isolate
SAMN52071532	Successfully loaded	a5			Streptococcus agalactiae	a5		Homo sapiens		2024-11-28	China:Qingdao	bacterial isolate
SAMN52071533	Successfully loaded	a6			Streptococcus agalactiae	a6		Homo sapiens		2024-11-28	China:Qingdao	bacterial isolate
SAMN52071534	Successfully loaded	a7			Streptococcus agalactiae	a7		Homo sapiens		2024-11-28	China:Qingdao	bacterial isolate
SAMN52071535	Successfully loaded	a9			Streptococcus agalactiae	a9		Homo sapiens		2024-11-28	China:Qingdao	bacterial isolate
